# Supplementary material for: The Anisotropic Chemical Reaction Mechanism of 1,3,3-trinitroazetidine (TNAZ) under Different Shock Wave Directions by ReaxFF Reactive Molecular Dynamics Simulations
Source: Molecules. 2022 Sep 6;27(18):5773. doi: 10.3390/molecules27185773 (PMC9502667; doi:10.3390/molecules27185773)
Supplement: Supplementary file 1 [file molecules-27-05773-s001.zip]

Archive with 1 entries (1 files):
- molecules-1886090-supplementary.pdf
